# Supplementary material for: Consumers Respond Positively to the Sensory, Health, and Sustainability Benefits of the Rare Sugar Allulose in Yogurt Formulations
Source: Foods. 2022 Nov 19;11(22):3718. doi: 10.3390/foods11223718 (PMC9689152; doi:10.3390/foods11223718)
Supplement: Supplementary file 1 [file foods-11-03718-s001.zip]

Archive with 1 entries (1 files):
- foods-2027477-supplementary.pdf
